# Supplementary material for: Systematic Comparison of CRISPR and shRNA Screens to Identify Essential Genes Using a Graph-Based Unsupervised Learning Model
Source: Cells. 2024 Oct 4;13(19):1653. doi: 10.3390/cells13191653 (PMC11475473; doi:10.3390/cells13191653)
Supplement: Supplementary file 1 [file cells-13-01653-s001.zip]

Archive with 4 entries (4 files):
- Supplementary Table S1.xlsx
- Supplementary Table S2.xlsx
- Supplementary Table S3.xlsb
- Supplementary Table S4.xlsx
