# Supplementary material for: Systematic Comparison of CRISPR and shRNA Screens to Identify Essential Genes Using a Graph-Based Unsupervised Learning Model
Source: Cells. 2024 Oct 4;13(19):1653. doi: 10.3390/cells13191653 (PMC11475473; doi:10.3390/cells13191653)
Supplement: Supplementary file 1 [file cells-13-01653-s001.zip › Supplementary Table S1.xlsx]

## Sheet: Sheet1
1000 common essential genes in CRISPR			1000 common essential genes in shRNA
ZSCAN32			USP49
SYCE1L			MATN3
SLC35B3			WWOX
FXYD2			POLQ
GRIA1			HELZ2
EXOC3L4			DYNLT3
DNAAF4			UBR5
TMCO4			NMI
FURIN			RAB13
DDX28			KLF7
MTHFR			SLC37A3
GPR151			MCFD2
PCBP1			AATK
PHF21B			TTF1
ST6GAL1			MTX2
PPP2R2B			CTC1
TRIM50			ERCC6L
POLR2I			PTPRC
DNAJC2			MKRN7P
NIPBL			CYP2A7
CXXC4			TTLL4
PSMD13			CLUL1
FAM83B			COMMD3
TBKBP1			SCGN
ZSCAN22			KLRD1
HACL1			GOSR1
HKDC1			HOXC8
IL12RB2			KAT6A
ZPR1			MGA
WDR46			RAB6A
HLA-DQB2			GLRX2
CCDC85C			GPR65
RAPGEF2			LSS
FAM50A			SLITRK5
LRSAM1			IL1RL2
GAS2L3			TBP
INAFM1			STOML2
CNKSR2			TPH1
RPL5			TBC1D13
HAUS6			YKT6
TPMT			SIRT4
CYP2A13			PRPSAP1
GPX8			CRTC1
CNKSR3			DMXL2
RNLS			TFF2
SLC9A6			TUBA3C
SLC35E4			VCL
NT5C2			COX17
GRIN2D			CACNG2
TNRC6A			GNE
HSF2BP			COG6
IFI44L			C1orf21
QSOX1			SRSF8
TMEM17			IRF7
CHCHD1			DCTN6
CPE			GGH
HSD11B1			OR10J1
VAMP4			RBM39
SPANXN2			RBM4
PRKAG2			TM9SF1
SKAP2			SUPV3L1
IRF8			FDX1L
LMBRD2			PIK3CB
DENND1A			MOK
DIRAS3			LARP7
CREBBP			FKRP
EMX1			EDDM3A
SLC25A33			ATP4B
ORC3			TYR
KRT2			UCK2
SH2D5			STEAP1
KCNV2			RCAN2
ZSWIM7			ZNF507
ERBB3			WDR91
LCE3B			ARMC1
STXBP2			CCL28
GALNT18			MED12
ZSCAN5A			CACNA1G
PAPPA2			GFPT1
RASD1			RRM2B
LRRFIP2			ADAMTS4
CHMP2A			HIST1H2BB
ENTR1			PACSIN3
SGCE			TVP23B
LDHA			BCL10
EPPIN			HIST1H4G
UQCR11			REG1A
ZNF728			IPPK
WIF1			SELENBP1
ZC2HC1A			COX7A2
LRRIQ1			AMZ2
GSAP			HIST1H2BM
ID3			PSCA
LRRC18			ACOX2
MICOS13			GSS
EFCAB11			TPST2
NFASC			ANO3
TRPV3			ALDH1A2
SEC11A			PCDHA9
PTP4A1			CDC42EP2
IL20RA			CCNE2
EBP			KIN
HNMT			ULK3
LRCH3			ARHGEF5
DCAF12L1			RHAG
MTR			QPCT
NMT1			HNF1B
NUMB			CRADD
SLC44A2			ADAMTS3
SLFN5			SPN
SLC35E2B			NAE1
MCOLN2			TUBGCP4
TBL1X			RBSN
NT5C1A			EXO1
SPATA7			CCDC82
ITPR1			ELOA2
HDX			SH3TC1
MICU1			ERC1
CEND1			MYLPF
MSR1			NXPH1
FAM9B			POLR2F
RHOT2			RNF113A
NACA			SLC9A3R1
TOMM70			KIR3DL2
GPR26			ABLIM3
TMEM205			IL2RB
CCDC137			RPL29
JARID2			STBD1
PXYLP1			LEPROTL1
VASH1			CCDC190
IFI30			TAAR5
CXADR			VAPB
TBCK			CSRP3
DYNAP			VSIG10
CELA1			CHTOP
TSNAX			LAMC3
MRPS12			PDE8A
POGZ			FIS1
PARP1			INPP4B
CIAO3			SLC41A3
MRPL24			TSPAN16
NT5DC3			HBA1
KRTAP10-8			TM4SF4
NRP2			PMEL
PRAP1			USP8
CHMP3			VCY
EPB41			XRCC4
PIPOX			TCTA
GPHN			RARB
LDLRAD4			CCDC113
FAM43B			PIPOX
YIPF7			SERPINA7
CORO2A			MAP1S
MAGI3			DUX5
FAM83C			RASGRP3
SCML4			CENPO
SLC25A15			ZNF792
CRACR2A			DAZAP1
MKRN2			TEFM
SELE			TECPR2
SLPI			ANO2
IL34			RALGAPB
EXD2			CYP2S1
FLYWCH2			SPEN
ERI2			RPL3
ZWILCH			PHRF1
EIF2D			SNRPG
IRAK1BP1			RBKS
DKK3			LRRFIP2
RAB27B			CLDN10
GPATCH4			YAF2
GPS1			MAN1B1
DPP8			SNRNP35
MTSS2			TANK
GPX1			SRF
ZCCHC4			MAP2K7
LTBP3			MAN2B1
RGS18			PLAT
ESCO1			SLC7A11
CYP39A1			MAP4K5
MC4R			TRAPPC10
PUS7L			SPATA16
MYD88			PTPRM
HINT3			CCP110
HSBP1L1			ERAP2
JUND			SIGLEC9
CUL7			SRCIN1
PCBD1			SSX3
SGMS2			SLC24A2
ZNF625			ATF7IP
EDNRA			IRX4
DNAJC17			PLEKHA4
SRPX			ZCCHC17
RPL28			INO80
PCDHGB3			TNXB
H3C11			NFIL3
MEI4			AVIL
ZNF853			ARL4C
MSTN			SLC38A7
ZNF280C			PDCD6IP
TBCD			SMG7
SGTA			HHLA1
INHA			LETMD1
LYPLAL1			RAD1
PICALM			PAPOLA
CYP3A43			SRD5A1
NDFIP2			OFD1
NUDT21			PPP2R2B
MNX1			INA
FOXD4			GJA1
PTGER4			BAD
FSCN1			ADTRP
TK2			CDCA4
DCLRE1B			ACAP2
IGBP1			SLC20A1
SCUBE2			RHOT1
ZBTB44			CCDC14
GABRA4			RIOK3
SLC25A13			HSPA1B
NOL8			PRMT1
TCEAL7			CDS2
WASHC5			DAW1
RAB11FIP3			HIST2H2BE
SHC2			ZFYVE26
TTC37			MTMR2
FMO3			RABGGTA
GAST			SLC5A6
RPL26			FBXW4
MMP8			CGGBP1
FLNB			TRMO
PAM16			CALM2
FAM161A			RING1
KDM6A			PLA2R1
TTLL9			GAL3ST2
LRATD2			LSMEM2
RHBDD3			NSMAF
FAM184A			FNBP4
SNAPC2			ASRGL1
ZNF148			PLEKHJ1
KHDC3L			HS6ST1
FGF8			CMC2
FAM110D			MMP13
IL17REL			LYPD6B
PSMD4			TSHZ3
MGAT5B			DPF3
SAG			VAMP3
DTL			UBD
LBHD1			TTLL1
ST3GAL6			DYNC2H1
CAMK1G			COL5A1
SHROOM1			HIST3H3
CDKN2A			IGFALS
IYD			GPR33
RHOB			RDH11
HDAC8			RAVER2
FKBP15			GTF3C5
CFH			KDELC1
PCSK4			WDFY3
CPM			PSMD9
RWDD2B			HLA-DRB6
SCN3B			CLECL1
IGFN1			TET1
ELAC1			MPZL1
CHRNA2			MED29
CCDC106			TRIM34
PCSK9			FST
HLA-DRB5			SARM1
UEVLD			HAAO
ZNF45			MAGOHB
TAF1D			USH1G
GINS2			RYBP
PPP2R5D			AMACR
IGSF8			FRZB
DZIP1			PER2
POGK			SLC20A2
COG7			CKS2
SPI1			P2RX6
MME			KDM5B
ZNF160			CTPS2
TLE4			PAX7
GNG12			ATMIN
TRIM35			KRT16
PRAF2			ACOX3
KCNJ9			CHEK2
NR6A1			IRGC
KHNYN			ICAM5
FAM177A1			RALBP1
EXOC5			MXI1
DCAF16			DKK3
DYM			TRDN
SLC16A8			TEK
SEL1L2			PCDHA1
SASH3			RCOR1
PCYT1A			LYPD1
KIF4A			GZMA
MGAT4B			OMP
FOXN4			EIF2B3
C2orf69			METTL3
KIF17			MMP23B
ZSCAN21			GAGE6
MANEA			PUS7
KCNC1			UFD1
P4HA1			CAMTA1
GNG4			ROS1
GJD3			SIGLEC8
NMNAT2			NR2E3
ENTPD2			NUDT11
GRK2			SEPT11
CEP44			GMEB1
DHRS3			MBP
PHF19			BCAS2
OTUD5			PDHA1
GABRA6			CCT5
NOTCH1			KIF22
SND1			STMN2
EIF1			GMPR2
EFNA1			ZIC1
PTMA			ARFGEF1
NUDT3			SLC22A17
GPRC5B			NPR3
SLC30A5			KIF23
PDHX			ZBED4
MBD6			SIX3
UPK1A			SMARCA5
ZNF429			SPRYD7
TRDMT1			RGS9
PPARG			SYT11
SPRR1A			SULF2
PPP1R3A			OXA1L
LRPAP1			TOM1
GLP2R			TRPM2
PTBP3			SMUG1
PLCXD3			MARCH6
CSKMT			KRT12
TRPM1			CDK15
OLFML2A			ARL5A
SENP6			DIAPH3
TMEM204			SETD1A
PRLR			BARX1
SEC14L4			PIGN
GOLGA7B			IL22
PATE4			SMARCE1
LRRC66			ZNF205
ZSCAN31			CFHR4
HNRNPU			CAPN15
HYPK			ZNF91
UAP1L1			MST1R
ZNF12			PTGR1
LRRC23			CAMK2N1
TPRN			RAD17
MST1R			MAP2
LGI3			C11orf71
GAREM2			BATF3
SELENOI			MDM2
ZBTB7A			CUZD1
CNGA1			YBEY
MAP1LC3C			NOX1
FXN			SNX1
MTMR6			ANGPTL2
KMO			ZNF263
SLC35B4			CST8
ZNF181			CDC23
PIP4P2			RAB26
TMEM54			SIPA1
CARMIL2			SLC22A14
MEIS1			SREBF1
INSR			FBP2
TPPP			NXF5
GPR45			FOCAD
HNRNPF			SLC7A2
CHST8			SPRR2D
PPM1K			C16orf78
DNAJC30			COLQ
SUDS3			SPAG7
WEE1			PSG9
C22orf31			HMGA2
COX7A2			CCL1
TRIM31			LPAR2
GALR1			HOMER3
ETS2			SLPI
MED26			ITGAE
PHACTR3			THNSL2
PTPRO			RBP2
TRARG1			PRL
PLEKHM3			LILRA1
SEMA3E			OXGR1
GSDMB			BFAR
MON1A			FAF2
CCDC102A			ARMCX1
MLLT1			ITK
ZNF121			XRCC2
LRRC38			NOCT
SCARB2			CHAT
TH			NTSR1
P4HA2			PCLO
GBP5			TTLL5
MANBA			HMGCS2
EYA4			FOXO4
RPP38			NEDD4L
FIGN			LRRC7
KATNAL1			PCDHGA10
HACD4			PTGER2
SLC14A2			PAFAH1B1
DVL2			LY6D
FAM20A			PIN4
NCKIPSD			RPP38
TLCD2			TGFBI
TSPAN4			ST6GALNAC4
VPS39			GAS2L1
TMTC2			AZU1
STOML3			TRIM32
TMF1			SERF2
INSIG2			CASR
RNASEL			DDX10
DFFB			PSMB2
ZIC1			NDUFB2
PLCXD1			MED20
LRMDA			DCUN1D4
PDIA3			RPS6
FBXO16			SNRNP200
PSMG1			PLXNB2
MCF2L			ZNF277
ZNF784			MRPL11
TSSK2			BRD7P3
NDEL1			RABGAP1L
TYMS			CRELD2
C6orf62			FOXC1
EIF1AD			TXN
PPFIBP1			CAPN9
DLGAP3			NRDC
SOCS5			TRMT1
TMED1			STAU1
SIX1			ZBTB7B
SEC61B			SATB2
SCGB2A1			ALDH18A1
TENT4B			RPRM
TCN2			RAP1GAP2
HSPA4L			GPX5
RASGRF1			RHOBTB3
SPACA1			IL1RAP
FAM114A2			WDR7
LGALS14			PLCH1
SLC2A3			ASCC1
ZNF622			POLR3A
CLIP3			RAP2A
CSNK1E			NTRK1
ZNF629			ERBB4
ZNF415			RPL28
H3C4			THRAP3
EPB41L2			TBCC
GPR155			PCMT1
EIF1B			FBN2
FOXB1			ARL4D
FNDC10			C21orf33
TOR3A			ARFGAP2
EFHC2			TP63
COL11A2			LRRN2
HMGB2			RPS13
EFCAB1			MAPK4
PSMD8			TCN1
REPS2			LAT2
FAM217B			PDE1A
VMAC			C11orf57
INTS2			NIPSNAP3B
KRT36			PBRM1
RNMT			CACNA1I
TBC1D23			KIAA0355
GUCY1A2			PRELID3B
FKBP10			DGKB
NDUFAF8			ACD
RAB22A			TAB1
GPR141			ICK
HAPLN1			TP53BP1
CYBRD1			MFSD1
VPS16			BAG2
PDE10A			MKS1
ZNF32			SEC16B
PHB2			TMEM168
RHOH			PRAF2
NFYA			RBFA
YIPF5			ZNF701
THOC7			MDN1
ZNF277			SLAMF1
DTNBP1			ADIPOR1
GHRH			PLPP5
POM121L2			MTCP1
CDX2			HLA-DPA1
TM9SF2			NTAN1
OTUB1			LINC00474
IZUMO2			ATAD5
PUSL1			ABHD11
HLTF			NAGLU
HARS2			MARCH1
CHMP1B			RIC8B
CLTB			POSTN
EPB42			LAPTM4A
MCM6			RMDN1
CLYBL			RAI1
RNASE1			TMEM245
CDK5R1			RAB4A
LRRC34			FOXN1
SLC6A14			LAMTOR2
TXNRD1			UROS
METTL21A			KCNMB4
ZC3H10			ARHGEF1
XPNPEP3			PRMT8
WDR70			SNCA
LACRT			KLF8
FBXL3			PRKN
PTPRA			PPP2R3B
HLA-DQA1			AVPI1
DEDD			IL2
RAB32			IL1RL1
TSPAN8			GABARAP
OTOR			ZNF7
KCTD12			TPI1
ELAVL2			TFF1
PRSS8			SLC16A5
TMEM91			STS
CD79B			SIGMAR1
RBP2			CCDC22
RPL11			HIP1
WDR77			PITPNM3
SH3BP2			DVL1
DPF3			HSD17B1
SAMD8			BTBD6
CCDC68			PRX
SCAMP4			DDX59
TULP2			GCNT4
RASGEF1A			ULK1
PPP1R14A			C3orf58
NADK			OR3A3
DUT			UBE2J1
C12orf4			GLT8D2
CENPU			MRAS
PDLIM5			TAB2
CXCR4			ASPM
CETN1			TEAD4
SYDE2			VILL
IGF1			ILVBL
TGDS			SEL1L
CTDNEP1			LIN7C
IQGAP3			SUB1
CES1			HECW2
ELF3			ZFYVE16
HECA			HECW1
CENPO			TRAPPC2
ZNF41			HS3ST6
EMP1			IQSEC2
FKBP14			TBC1D2
USP53			LIAS
ZNF398			HMGN3
SALL2			ZMPSTE24
PEPD			CYB5R2
ZFYVE9			SYMPK
BIK			CARD9
NFKB1			ZNF385A
CCR3			ATG4B
LRFN3			TBRG1
PPP1R26			XPNPEP2
ELOVL1			TFPI
G6PC1			P2RY11
CYBA			TM9SF4
NSUN5			RACGAP1
CSTF2T			OPRPN
MTHFS			C2orf83
GAL3ST3			CACNG4
OPTN			SOS2
SMAD2			ADAT1
SLC22A1			TRIM31
N6AMT1			TRH
SUSD6			SIRT6
RASGRP4			PDSS2
NOXA1			MSH2
GPA33			MRPL30
ZNF578			ZNF45
SKA3			CCNL1
RPL12			CHMP1B
SSX3			YBX1
TTC13			COPZ1
IRX2			DROSHA
NOP58			NFE2L3
RTN4			MYL3
DDX4			PCDHB10
PROX1			PAX2
UNK			PTGES3
MCMDC2			TSNAX
UBASH3B			APH1A
PABPN1			USP33
PAPLN			PCDH18
RNF130			SLC35A4
DOK4			GRB7
TRPM5			FOPNL
ZNF358			GJB5
SLC17A4			FGFBP2
KHDRBS1			RFC1
LTO1			KIAA0907
FBLN5			OVGP1
TARBP2			LBX1
ECHS1			ARID3B
SYCE3			CABP2
GDF1			DNPH1
RPAP2			PRSS3
MAD2L1BP			SOCS5
RAMAC			PRKAG3
FNBP1L			GAL3ST1
TMEM216			ASMT
KRT19			REG3A
TMEM52B			ASPH
ZNF692			CCL7
PAIP2			RETREG3
L1TD1			TSPAN9
ZNF778			HEATR1
DCK			DNAJC10
DYRK4			CHRNA4
NDOR1			AKNA
RBMS2			SOX21
HAUS2			SAPCD2
SP8			CDC16
ZNF614			MC1R
CRABP2			CLEC2D
ZKSCAN4			CCDC189
LRP4			SYPL1
LRFN2			ZFP69B
TMEM98			CDH2
NTN5			TPR
RNF208			LZTS3
GBP6			PIK3C2B
HSPA2			DMBX1
KDM2B			MRPS28
DMC1			SEPHS2
TRAF3IP2			HDAC7
CHIC2			DHX38
KIAA0895L			MAGEB2
CHST12			RAB8A
SLC23A1			RS1
FCHO1			DNAJC27
LRRC45			HAUS6
NR5A1			NEMP1
FILIP1L			SUZ12
TCF21			STAG3L4
GZMM			UBR2
PLB1			TBX2
RNF151			LHX4
HEPN1			PTPRD
TTLL3			GLRX
SPRR3			POLI
NRN1L			ARHGEF11
ZMAT4			NPIPA1
TMEM88			TAAR8
OTOA			FAM206A
ZNF90			PERP
STAT1			TCF21
CCNE2			UCP2
FASTKD2			NELFB
LPL			SERGEF
COMTD1			NUCB2
FAHD2A			TNFRSF4
XCR1			AP4E1
PATJ			TMEFF1
SOWAHD			RAI2
PCDHA5			RARRES2
NPHP3			MED21
DYNLT5			PXN
CST8			PLXNB3
DQX1			TBX3
DKK1			ARPP21
OLFM4			SSX4
SMARCAD1			TMEM147
PRR23B			CALCOCO2
MORC3			MRC1
SHISAL1			KALRN
POU6F1			LETM1
CLU			PITPNA
DYNLT2B			FERMT1
NR2F2			PLCL2
ZNF394			CASQ1
JOSD2			BGN
ZBTB7C			BAG4
RAB7A			SDCCAG8
CMC4			ACADS
GTF2F1			NMRK1
EXTL1			DUOX1
GUSB			TMED6
WFDC9			SLBP
SOX13			STAC3
DDX43			POU4F1
SERINC3			SFRP4
HOXA6			TBC1D15
WDR17			EIF4B
FBXL20			KLHL36
POF1B			ATP6V1H
KDM5B			SH3GL1P1
KRT71			PDE3B
CRYAB			ILF3
SH2D3A			PCNP
COG2			NFRKB
COA5			HSD11B2
MCF2L2			NADSYN1
RENBP			SRP14
COL11A1			HSP90B2P
WASF3			MFAP3
LAP3			AKR7A2
PLEKHA1			GJC2
WFIKKN2			CXXC5
TRAF4			SH3PXD2A
HSD3B7			ARPC5
MGST2			PROCR
ZNF75D			RBBP9
CYP4V2			GALNT5
SIGLEC7			TBL3
MCOLN1			ADAMTSL2
SEMA6D			NIPSNAP3A
CDKN2D			DOCK6
SOS2			ZEB2
NDC80			MINK1
PRADC1			CDS1
MARK1			FIGN
WNK1			ERLIN2
OTOF			LILRA6
IL1R2			PRPF6
LZTFL1			RPL5
DUS4L			OTUD7B
PCDHGC5			EXOG
TPST2			ACOT9
UNC93A			ICAM3
ECT2L			WSB2
SLC26A6			PPP2CB
GARRE1			PTPRG
LLGL1			SDCBP2
ZNF215			MERTK
ZC3HAV1			ZDHHC1
IQCF6			TTC23
SLIT3			WNT7A
CPSF6			HIST1H2AK
RTL5			MSH5
PAX8			SAG
MYO7B			RPS2
CITED2			SLC18A1
GMNN			MPC1
ZBTB8A			RPS28
MYL6			ARSB
SPTY2D1			SNX17
TTC9C			GEMIN2
DPM1			PDCL
EPB41L4B			NPEPPS
PYGO1			NDUFV3
VWCE			MAK
ZNF444			SLC39A6
NRAS			SSTR5
FUCA1			H3F3B
CHODL			TUB
SLC10A1			DDX43
DTX4			PEX5L
SLC37A2			INPP5F
SLC35E1			TIMM13
MZF1			CNIH1
SHH			CDK5R2
NR2E1			PTPRJ
ZG16			SLC39A7
LAMB4			GSC2
VAC14			SPECC1L
POLD3			RRP7A
EIF3G			UBE2D1
CFAP43			FUT5
SH2D4B			RPL22
FAXC			PLAU
ZNRF1			RAB27B
SHOC2			ABHD17B
DENND2C			ZNF415
CLDN6			MFN1
GADL1			TMEM14C
PRKG1			INHBC
KLHL3			INTS6
SH3D19			TMEM170A
DOK7			ASB3
SERPINA12			PHLDA2
SDHB			SV2B
MFSD5			BET1
IDUA			FAM71A
SCIN			SLC16A3
UTP14A			NECAB2
TESC			NDFIP2
PAIP1			NEBL
PLA1A			HNRNPA0
RNF182			PRAME
TRPV2			GLCE
GGA2			SCGB3A2
LILRA1			FAM86B1
PTPRE			TARBP2
ZNF584			LATS1
GRAP2			CASP7
CENPC			SDR9C7
GALNT7			TMBIM1
GCKR			SPSB2
PSMC1			SRPK2
IRS1			TMPO
CCK			SLC39A3
SH3PXD2A			RPS15A
XIRP2			SLC43A1
POGLUT2			PLCD1
TIMM44			OR12D2
DNTT			ADNP
METTL25B			ZNF266
GIMAP2			PGAM2
TASL			ARHGEF19
PLEKHS1			LAMB3
SMIM8			LONRF3
MS4A13			ABCB4
POPDC3			TDRKH
SLITRK1			AP1G2
TRAPPC8			UBA7
TRAPPC3			DMTN
CACNA1C			NAT10
MLST8			TNR
POLDIP3			GABRB2
HERPUD1			NCSTN
SEH1L			DDB1
PEG3			PDSS1
LLPH			CD320
RAPSN			GIPC2
FCRLB			AP1S2
CLPTM1L			SLC50A1
CLDN10			CHAC1
IP6K2			PIK3R3
CALR3			NDUFB7
CHST4			GNL3
DHODH			MLXIP
MTG1			CYP19A1
NLN			CES3
SMCO2			KCNH2
IMP4			USP25
TPSAB1			FOXJ3
FIBCD1			PCDH7
FRMD6			RABEP1
PTPRD			TDP1
SMC4			GALR3
DDOST			DPH5
MRPL57			EML1
IFNK			RPS9
FYCO1			HDAC5
ERICH3			GATAD1
SLC9A2			COPB1
DEFB108B			KLF10
EME2			COQ7
PPP1R14D			GBP3
SUGP2			ELOVL4
PIP4P1			IFNA1
ZCCHC12			SLC30A2
SLC37A3			USF2
TLCD3B			ZIC3
DYRK2			EGR1
PDZD7			DCAF7
CTDSP1			TP73
FAN1			ANXA9
OTUD4			RCN1
TMEM229B			CACNA1F
PNPO			PSMB4
FKTN			FAM120A
SH3RF1			APOH
COL25A1			SMAD1
DEFB113			ALG1
ZNF430			DCTN4
CYTH4			CAMKK2
EVX2			NOL4
UTP11			TPM3
MS4A12			HLA-DPB1
CNPY1			TNFRSF10B
PALD1			NTRK3
PLAUR			PHLDB1
LYPLA2			SLC25A44
WEE2			AKAP10
COA3			WDR47
KIAA0930			XRCC5
SCGB1D2			ADAMTS6
FEM1A			ATG13
NAF1			EXD2
MBIP			OR6A2
PAX9			PABPC1
METRN			NTRK2
ZMYND19			NKX2-8
DDR2			TIMM22
ZBED9			IZUMO4
KATNIP			RDH5
MRPS36			MRM2
WDR25			GPT2
KCTD20			IRF8
NIPSNAP1			PLD1
GPR107			AMIGO1
KRTAP9-6			OASL
TTC39A			GNG4
VSX1			EXD3
COL4A2			PSMD11
NLGN1			PLK2
GGA1			OTUB2
RBFOX2			GNAS
CDH17			RAMP2
NAA60			PDPK1
NKRF			MAIP1
IL12RB1			EBF2
C19orf81			NFYB
DDX3X			UBA2
VRK1			GTF3C3
ZKSCAN7			PTGS2
FCSK			PPP1R13B
FRAS1			ZNF155
GLIPR1L2			S100A4
SLF2			SLC6A8
C1orf185			RGS7
GAS2L2			DCTN3
ZSCAN18			CNOT10
SGSH			FBXO24
CHRNB2			CCL3
LHFPL4			CERS2
GDF11			GTF2F2
IZUMO4			HLA-B
NDUFA9			METTL16
IMPA2			AKR1C3
NPM2			BUD31
TMEM184A			ARL14
PSME3			EZH1
CYP1B1			SLC25A1
KLRF1			TTC28
SEPHS2			CTDSPL2
H2AC21			NT5DC3
PCBD2			MRPL47
QDPR			PCF11
PGM5			GCC2
NCLN			UQCR11
NSUN7			LILRB4
DNAI3			MKRN1
TRIM32			PSG5
FAM47E			TK2
PRRC2A			FGD6
GLI1			HIST1H2BG
CFLAR			POLR1E
OXNAD1			PRKCSH
CACNA1A			TWIST1
RBM12			SHANK2
LPIN2			KLHL24
SORT1			GLS2
PPP2R2C			ZNF532
ZNF543			GZMB
RFNG			EMC8
LATS1			SIRT2
TBX22			WDTC1
PDE1C			KRT38
LEPROTL1			TMEM50B
VPS45			NDUFA9
SLC39A7			MRPS15
PIK3R2			RALGPS2
TRIO			RNF43
GPR179			TPST1
PREX2			ABCA12
GPR15			THBD
PLA2G2F			SART1
KHDC1L			SFN
MED19			MICU1
CFAP20			KCNJ8
PDZD3			RFXANK
GFI1B			MUT
TPO			GDNF
PYURF			FXYD3
CTNNA2			PYCARD
PUM3			TTC33
CPT1A			NHS
PPIL3			NUDT6
KLF8			FEZ2
SPANXN3			TRAPPC13
CTNNA1			KIF26A
JCHAIN			PDLIM3
RIMS2			PLAGL2
CEACAM16			TMEM140
NRDE2			ITSN1
PPP1R3F			HPSE
TUBA8			C1QA
FAM71A			AQP8
IGSF5			AUP1
COA6			ATP6V1A
SULT4A1			PRKCH
FUBP3			DENND5A
RSPH6A			SNAPC1
NDUFB7			KIAA0319L
PAPPA			NBPF14
LY6E			DDX50
KRT7			SLC35C1
FSBP			DPYD
USP43			SPRR2G
RPS12			PRKRIP1
COL6A3			ADAMTS12
KLF14			USH1C
EPSTI1			RNF2
MKRN2OS			HEXIM1
NPC2			WDCP
SEMG1			SERPINB8
SCML1			OTUD6B
UBQLN1			JADE3
FRMPD2			ABI1
MRGPRF			FAF1
PSG1			ZNF131
