# Supplementary material for: Systematic Comparison of CRISPR and shRNA Screens to Identify Essential Genes Using a Graph-Based Unsupervised Learning Model
Source: Cells. 2024 Oct 4;13(19):1653. doi: 10.3390/cells13191653 (PMC11475473; doi:10.3390/cells13191653)
Supplement: Supplementary file 1 [file cells-13-01653-s001.zip › Supplementary Table S2.xlsx]

## Sheet: Sheet1
1000 common non-essential genes in CRISPR		1000 common non-essential genes in shRNA
CCNK		LOC107987163
ANGPT2		CZ1P-ASNS
ATAD5		LOC107985636
APPL1		LOC107986810
ZYX		ZNF765-ZNF761
ALPK1		LOC107987438
LY6K		LOC107986460
CHIC1		LOC110117498-PIK3R3
B3GALNT1		LOC107986554
PDZRN4		LOC107987441
VEZF1		HTD2
ATM		LOC107987389
ARHGEF10		ANKRD20A4-ANKRD20A20P
AUNIP		LOC107987485
SMOX		LOC107984562
ZMAT5		ACBD7-DCLRE1CP1
TMEM9		LOC107985887
ARRDC3		PKD1P5-LOC105376752
PRXL2C		LOC107985332
DRG2		ERV3-1-ZNF117
ALKBH1		LOC107987423
AFTPH		LOC107987373
ZZZ3		LOC107984064
ZNF350		LOC107987425
CD200		LOC107987446
CEP95		LOC107986078
BBOX1		LOC107986383
MFSD9		LOC105379274
AURKB		LOC107986102
MRI1		ARHGAP27P1-BPTFP1-KPNA2P3
ASCC2		ZNF660-ZNF197
BBS1		LOC107985117
ARRDC5		LOC107987433
TMEM62		LOC107986724
CDH23		LOC107986939
ZNF248		LOC107986351
NSUN4		LOC107986062
TRIB2		PPIP5K1P1-CATSPER2
ALPL		LOC107985583
ATP2C2		LOC107987188
DRD3		LOC107986988
UTF1		LOC107986113
NFX1		LOC107987491
LIPN		C21orf59-TCP10L
SPDYA		LOC107987005
E2F8		LOC107987587
CYP8B1		LOC107985589
NME1		LOC107987462
CBX4		PKD1P4-NPIPA8
PRR7		LOC107987545
BMP4		TBC1D7-LOC100130357
FSIP1		LOC107984126
ZZEF1		LOC105379562
UBL3		LOC107987365
PPARD		LOC107987456
ZNF474		LOC107985121
PSMD1		PKD1P3-NPIPA1
PADI4		LOC107987488
ARSK		LOC105378260
SERINC5		LOC107987451
BNIP3L		LOC107984289
CDH7		LOC107987490
SLAMF1		LOC107987461
SLITRK6		LOC107987487
ADGRV1		LOC107984065
OXGR1		ZNF8-ERVK3-1
CRTAP		ELOA3C
NEUROD2		LOC107984086
CTAG2		LOC107986693
B3GNT4		LOC107985088
CCDC110		LOC107984090
CFAP58		LOC105379012
FBXW2		LOC107984062
MED23		LOC107984873
ARHGAP31		LOC107984056
SOCS1		LOC107987479
FRA10AC1		LOC110091777
PAPOLA		LOC107987489
ALKAL2		LOC107987484
PLA2G12A		LOC107987397
PAX6		LOC105377814
BOLA1		UPK3BL2
CADM3		LOC107984021
C9orf57		LOC107987486
ATP5F1B		LOC102723728
CALML3		LINC00680
MAP4K3		LOC107984923
BLOC1S1		LOC105379443
DIP2C		LOC105379511
BAX		LOC107984772
ARHGEF5		LOC107984099
AKAP10		REREP1Y
VWF		LOC107984026
SSTR3		LOC105377605
SLC25A12		LOC107987478
MSH5		LOC105376844
ZDHHC2		SETDB2-PHF11
TBC1D19		LOC105376957
ANGPTL4		LOC107984841
ADRB1		LOC107984058
HNRNPA1L2		LOC105378669
ADARB2		LOC102723753
ALDH9A1		KCNK4-TEX40
TBX10		LOC105379829
SLC39A13		LOC107984838
RBBP8		LOC107984050
CSGALNACT1		REXO1L5P
PIM2		LOC105378433
SRRT		LOC105377224
CACNG8		LOC105379724
DIABLO		LOC107983965
ZNF615		LOC105379548
REEP4		LOC105371345
BPGM		LOC107984148
AKR1D1		LOC102723713
ZBTB1		BUB1B-PAK6
RNF144A		LOC105379650
ANP32B		LOC105371747
BUD31		LOC107984810
BCLAF1		CT45A10
SSR3		SPDYE16
ITCH		LOC107984054
SNX9		LOC102724250
SORCS2		LOC105379039
UBE2V1		LOC105379426
RHD		LOC105377182
BHLHB9		LOC105371206
BRD7		CNPY3-GNMT
ZNF506		LOC105379635
ANK3		LOC107984066
BBIP1		LOC102724624
CASZ1		CDC27P9
SPATA24		LOC105379331
DGKE		KANTR
CCDC105		LOC105377167
BMPR2		LOC105377826
TAF5L		LOC102723930
BDNF		WRB-SH3BGR
FAM71F1		LOC105369547
DDX56		CSAG2
ATG5		LOC103021295
ANKRA2		CT45A9
CEACAM1		LOC105377362
ZBTB9		LOC105378955
VIPR1		DCLRE1CP1
ZNF607		LOC107984057
TEKT1		LOC105371137
TWIST1		LOC105376114
CCM2		LOC105369273
HEG1		LOC102724813
ALKBH8		LOC105379417
AMER2		LOC105374013
XKR3		LOC105371814
BCHE		POC1B-GALNT4
SLC30A9		LOC107984156
OSBPL3		GOLGA8CP
ATG14		LOC102724788
CHN1		LOC102724117
BNIP3		LOC102723655
STIM1		TBC1D3E
B4GALNT3		LOC105376839
PMCH		LOC107984110
AP4M1		LOC110384692
C1QTNF1		LOC105369254
ZNF106		LINC02336
CFAP97		LOC102724521
CLN5		LOC107984055
SAA4		LOC102724642
AREL1		LOC105371187
ATP2A2		CT45A8
RGS4		LOC105370099
USP34		LOC102724229
ZYG11B		LOC105379861
TSKS		UPK3B
ALDH1B1		REREP2Y
FMO1		LINC02547
UBLCP1		LOC102724652
FNIP2		LOC105379645
USP47		LOC105376601
ASAP1		FAM157A
ANXA6		JMJD7
PHOSPHO1		LOC102723897
C11orf54		LOC105369257
VKORC1L1		LOC105375975
BSCL2		LOC105370978
TYK2		LOC102724562
ASB18		CDC27P11
PRMT9		LOC102723933
ATP6V0E1		LOC105371216
IFRD2		DEFB4B
CST2		LOC105375262
ADAMTS4		LOC107984067
C2orf66		LOC105376461
B4GALNT2		LOC105372731
USP25		LOC105369347
PTGS2		LOC102723917
C1orf115		LOC102724727
B3GNT6		LOC105369520
BAIAP2		AGAP5
CA5B		U2AF1L5
SPACA3		LOC105374601
CDR2		LOC105369276
C19orf44		LOC105376845
TMEM132E		LOC102724728
UNC45A		SMIM11B
BCKDHA		LOC105372868
ZCRB1		LOC105370109
BATF2		LOC105369247
CDKN1C		LOC105375855
PHTF2		LOC101929970
ARHGAP5		LOC102724364
CDCP2		LOC100133050
BTC		SIGLEC14
ATAD3B		CDC42P3
PHKG1		PARD6G-AS1
RNF207		RPEL1
CD55		LOC101930073
AKAP5		LOC105376489
COG1		LOC102723780
ITGAE		TP53TG3E
C17orf80		MIR1244-4
LRP1		SERF2-C15ORF63
AKAP13		SPECC1L-ADORA2A
SOHLH2		H2BFXP
RIC8A		LOC102724023
PRPS2		LOC105375607
ANO6		LOC102724751
NKD2		LOC105372942
STARD6		SPDYE13P
ISG15		POTEB3
ITGA2		LOC102724334
ORC5		LOC105369243
SLC6A3		LOC105369184
TBC1D24		LOC102724488
TOP3A		LOC101930665
TRAF7		ZNF735
SRA1		LOC105369241
ATP6V1B1		TSTD3
CPT1B		LOC101930123
CCDC190		ANKRD20A8P
ANO9		LOC729739
UVRAG		LOC105371128
BID		LOC102723608
FN3KRP		LOC102724197
OGFOD1		RSPH10B2
SDK1		HSPE1-MOB4
ZBTB3		LOC100130691
KLK11		CDC27P10
LURAP1L		LOC105374925
ZNF117		LOC105374686
STX4		LUZP6
PTPDC1		LOC101930111
STRBP		LOC100505534
CARS1		C11orf98
C10orf113		ANKRD20A21P
BMPR1A		MSH5-SAPCD1
CCT3		LOC101928195
MORN3		SVIL-AS1
ARHGAP30		MIA-RAB4B
AWAT2		CEACAM18
TM2D3		SPDYE2B
HTR3C		ABCC6P1
SPX		PRKAR2A-AS1
JUNB		ARMCX5-GPRASP2
THAP12		KRTAP4-8
SERTM1		LOC105376361
FDFT1		LY75-CD302
TTC12		LOC102723478
DNAL4		LOC102723996
ACADL		BORCS7-ASMT
NEXMIF		GSTA7P
ALG8		C15orf38-AP3S2
MYBL1		PPIAL4A
C20orf202		LOC101929738
BST1		SRGAP2C
PDE4B		ERVK3-1
OSBPL11		TMEM170B
RUFY1		LOC105371175
RPLP0		SYNJ2BP-COX16
ARHGEF18		BCL2L2-PABPN1
JPH3		LOC102724428
ZBTB6		CBSL
BHLHE41		DDTL
YY1AP1		LOC102723393
KBTBD3		PPIAP30
C1orf141		LOC100101478
CFTR		BLOC1S5-TXNDC5
PDZD9		LOC105374879
BCAP31		ZNF663P
HMGA2		LOC102724580
BTNL3		SFTPA2
SYK		LOC105369972
ANKS6		TBC1D3K
OFD1		RPSAP9
UGT2B17		LOC102725070
KMT2E		LOC102724507
ZNF654		LOC101929876
FZD2		SNHG14
CNTNAP2		LOC101929418
SLC66A1L		LOC100288966
GAL3ST2		LOC101928422
HOXB9		LOC102723623
SIRT5		LOC102725117
BDKRB2		ABHD14A-ACY1
CHPF2		LOC102723502
APEX2		LOC102725034
ANKRD61		BLOC1S1-RDH5
CEP43		CH507-42P11.6
CARD6		HSFX2
CASD1		LOC653653
ATG4D		UBE2DNL
NSMAF		LINC01632
ZAR1L		LOC727751
DMRT2		TMEM56-RWDD3
CCL19		LOC102723840
BPIFB6		LOC101930165
CEACAM6		LOC105369252
CEP76		GTF2H2C_2
C6orf163		NDUFC2-KCTD14
BRINP1		LOC105369244
RETREG1		LOC101929775
CD96		LOC105374114
CCDC179		KATNBL1P6
THNSL2		LOC105372935
NDUFB6		C4B_2
MCCC2		LOC105373943
SPATS1		FAHD2CP
BDKRB1		CT45A2
ZNHIT1		LOC101930105
CEP89		LOC101929796
AGAP2		LOC102723414
ZNF292		GAS6-AS2
CNDP1		LOC102724093
ELOA2		RAB4B-EGLN2
SDK2		EGOT
BEND2		SKP1P2
APOA1		TSPY8
ATP1A4		CNTNAP3B
ATF1		KIR2DS2
ATP9A		SYS1-DBNDD2
WDR24		LOC105369225
SMIM3		MUC5B
ZNF599		TBC1D3J
WASF2		FER1L6
SCRT2		LOC105369236
GPR68		DEFA1B
ATP1A1		POM121C
PLXNB1		LOC102725241
CFP		LOC102724151
LAMC1		RPL36A-HNRNPH2
TMEM81		GTF2IP4
CCDC122		FAM133DP
SECISBP2L		LOC105373388
TMEM121B		TBC1D3H
BSDC1		LOC102725023
ATAD3A		LOC101929829
FADS3		LOC105372824
BIVM		LOC102724865
ZNF282		LOC101929627
BTF3		SPDYE15P
DNAAF5		LOC101930006
ARHGEF6		LOC105369189
TAAR6		LGALS9C
RC3H2		SNX29P1
MESD		PRAMEF15
SPACA9		CCDC169-SOHLH2
ALDH3A2		NCF1B
CCNI2		NEDD8-MDP1
MAP1A		FKBP1A-SDCBP2
ODAD2		LOC101927562
ARRB1		TP53TG3D
BMP10		LOC102725009
ATPSCKMT		CH17-125A10.2
APP		LOC100131626
SOCS7		LOC101929031
UQCRFS1		ZNF737
C1QTNF12		ZNF670-ZNF695
PLCE1		NPHP3-ACAD11
UGT2A3		LOC100130331
CHST3		LOC100287072
ARFGEF2		NPIPA8
AFG1L		LOC102724995
BAALC		LOC105369239
VPS52		HSFX3
ANKLE1		PARGP1
HRCT1		GTF2IRD1P1
TMEM61		LOC105371242
SPOUT1		LOC101928058
TIAM2		LOC102723382
SLC34A2		LINC01001
SUZ12		LRRC69
METTL17		C7orf72
LGALS2		LOC102723819
NAXE		ZBTB42
EPHB2		NBPF25P
DARS2		LOC100128076
YWHAB		LOC101929599
GPR88		TMEM236
NCKAP1		FPGT-TNNI3K
AVPR2		RAD51L3-RFFL
CAMK2A		TBC1D3I
SLC6A12		RGPD3
SLC6A6		MSTO2P
RPS27L		LOC102724770
BCORL1		LOC102724994
HYKK		LOC105369233
TP73		LOC102724904
SHKBP1		GTF2H2B
FSCN3		LOC101929141
B3GAT1		ARL2-SNX15
PCED1A		TP53TG3F
C11orf1		LINC02554
IL9R		SERF1B
AP1M1		LOC729080
ALG13		FAM106CP
SH2B3		MBD3L4
SOX30		SPDYE17
BBLN		LOC101929748
TAF4		REXO1L2P
MDGA2		LOC101929950
NAGLU		ST20-MTHFS
CD47		LINC02210-CRHR1
WNT9A		LOC730268
CERKL		LOC102724159
PDE4A		RRN3P1
CCDC172		LOC101929322
BAG2		LOC102723890
ZNF490		ZNF816-ZNF321P
HYDIN		GOLGA8F
ARHGEF9		CKLF-CMTM1
PRKAG1		PRAMEF27
SEC14L2		FAM182B
BBS12		LOC101928879
ASRGL1		RPL17-C18orf32
ALDOC		ARHGEF34P
ZACN		CHURC1-FNTB
TNFRSF18		LOC105369425
PRSS33		LOC105373218
NIF3L1		PPIAL4F
RAD51B		LOC729162
MAGEC3		PPAN-P2RY11
TAF10		KLRC4-KLRK1
EPS8L2		LOC105370892
CD70		RGPD2
DCTN2		GTF2H2C
DYRK1A		FXYD6-FXYD2
NOS1AP		MINOS1-NBL1
PCDH18		FAM157B
UGT1A1		PMS2P7
RASSF3		RFX8
PKP3		CDK11A
CCNDBP1		LOC100653061
BTN1A1		TMEM183B
UHRF2		ZBTB8A
SPG11		LOC100288778
FAM167A		LOC400927-CSNK1E
NRXN2		NUTM2B
PRLHR		LOC100630923
RALY		LRRC70
BMX		PMS2P9
XRN2		NSFP1
ARHGAP21		LOC101928556
BIN1		NCF1
POLR2H		NPIPB6
UGGT2		MIR1244-2
C11orf21		GUSBP9
RASSF8		KLLN
CLK3		LOC102724985
USP11		GOLGA8H
WDPCP		PPIAL4E
PDIA2		LOC100506422
RNF4		GOLGA6D
POPDC2		ROCK1P1
TMED2		TBC1D3
WDCP		GUSBP1
BFAR		D2HGDH
BRINP2		LOC100131257
SPIC		FAM47E-STBD1
COL17A1		C5orf52
RANBP6		LOC101929812
TNF		LOC102724184
MRPL2		CORO7-PAM16
MASTL		GPR89A
CAB39L		MYZAP
RASAL2		COMMD3-BMI1
ATG13		TMEM242
CAPS		MRS2P2
ARPC5		RNASEK-C17orf49
SQLE		LOC100130075
CYP20A1		TMX2-CTNND1
C7orf61		LOC100129434
KRT3		POTEB2
ANGPTL1		MBD3L2B
ZC3H6		LOC100288562
VPS37B		C17orf99
EIF2B3		LINC00501
DUSP18		TSNAX-DISC1
RCAN3		DMRTC1B
SBNO1		OC90
IFT81		LOC100129055
CFI		RPL13AP5
MUSK		ANKRD20A4
DZIP1L		BIVM-ERCC5
CEP104		LOC101928635
AWAT1		LOC728554
IL20RB		LOC101927615
C11orf71		SPATA31A5
ARMC8		SDHAP2
AMTN		WASHC1
ASNS		TP53TG3B
CCDC116		PMF1-BGLAP
NDUFA1		TMED7-TICAM2
ATP8B2		FAM99B
PTH		FAM86KP
TAF6L		PPP5D1
S100A2		GJA9-MYCBP
UGT3A2		FAM230A
NXPH1		LOC100133920
DRD5		TCAF2P1
ARHGEF15		LOC102725035
C11orf52		ERVK13-1
G6PD		PDZK1P1
C1QA		LINC01361
TAF11		ZNF705E
ATG2A		LOC653513
VPS72		EPPIN-WFDC6
ARHGAP1		MROH7-TTC4
KIF26B		LOC101929601
SLC9A7		CCDC169
MAP2K6		LOC101929774
ZNF227		PKD1P6-NPIPP1
TAS2R4		ANXA8
AKAP11		LINC01992
MOCS3		LINC00881
MYH3		KCNE1B
CELF1		GOLGA8R
NCDN		SMLR1
PAFAH1B2		DPY19L1P1
STIMATE		FAM86B2
SIRPG		LOC101928671
BEST1		LOC101930169
ZNF30		SPACA5B
CLEC4G		C8orf44-SGK3
TRO		GGT2
CDON		FAM86JP
FAM120AOS		RAB6C-AS1
ATG4C		SPATA1
PIK3CD		LOC101060399
SHISA7		CD300LD
TRIML2		LOC101927060
ESRP1		LOC100509620
BCAS1		FSBP
FABP7		RGPD6
GNAT3		ZG16
KRTAP5-1		FRG1EP
NME5		C16orf52
CYP27A1		OPN1MW2
RASL11A		LOC732265
MRFAP1		SSX2B
APAF1		RASA4DP
KIAA1210		TNFAIP8L2-SCNM1
ARL5C		LOC101926969
ALDH5A1		UPK3BL1
ASTL		CLEC19A
TEX12		ZNF705D
BPIFB3		FAM74A7
H2BC6		LRTM2
TDP2		LOC101929163
ZMAT2		ZNF605
TMEM130		FAM106B
OLA1		NBPF26
SPRYD3		LGALS7B
PLEKHA7		RPS10-NUDT3
FBP1		TSPY3
TEN1		LOC100506127
PDK4		MRPS31P5
PHOX2B		FRG2C
STC1		SMG1P6
ATXN3		PPT2-EGFL8
TMEM132B		LINC01160
AHDC1		ANXA8L1
CAMK2D		LOC100132154
GPR149		PRAMEF14
ATP6V1C1		NXF2B
ALPK2		TMEM110-MUSTN1
PHF7		LOC100652833
SRRM4		HSFX4
ZBED6		GCSHP3
CYP4F2		EEF1E1-BLOC1S5
TFAP2B		OCLN
CNIH3		LOC105373485
ALAS1		FAM72D
COMMD7		GSTT2B
TRMT10B		FAM72B
MAN2A1		ANKRD66
C7orf25		MORN2
SYT13		PLA2G4B
SLC15A1		RASA4B
WNK3		FAM24B-CUZD1
C5orf52		ARHGAP19-SLIT1
PRICKLE4		SDHAP3
RFX3		RRN3P3
CETN2		SDR42E2
TRABD2A		MAGEA9B
NKTR		MRPL45P2
CASTOR3		SEPT5-GP1BB
B4GALT4		FAM74A3
RAB39A		TTC34
CLEC4E		MSANTD3-TMEFF1
TMCC3		HSP90AB4P
IL7R		RPL21P28
CD84		DUXB
ADGRE5		OCM
PTAFR		LOC101929583
REM2		LINC01425
ZNF566		NBPF19
AXIN1		PRH1-PRR4
BAG4		LINC01660
BCDIN3D		TBC1D3G
BGLAP		CTAGE4
MTG2		LOC100653049
CRCP		KRTAP4-11
RTKN2		TGIF2-C20orf24
C14orf39		RNF103-CHMP3
ATAD2		SRRM5
CCDC186		CMC4
SLC27A2		ELOA3B
ZBED6CL		FAM133CP
VMA21		HIST2H3D
AQP4		RNF208
SPAG6		TBC1D3L
AKR1E2		HYDIN2
MTCH2		DNAAF4-CCPG1
TNFRSF10D		LIMS4
ZNF558		MICA
ZNF710		RTEL1-TNFRSF6B
TTC29		LOC101060580
TNNT2		HSPB2-C11orf52
COMMD3		CT45A7
POLK		SORD2P
ROPN1L		TVP23C-CDRT4
C1orf100		LOC101928704
SLC35A2		PRB2
LAPTM5		POTEF
ZAP70		FRMPD2B
RSL1D1		RRN3P2
PRSS50		ATP6V1G2-DDX39B
FAS		SLX1A-SULT1A3
CFAP53		TSPY10
RPS6KA2		ZNF705B
CCDC73		LOC100506248
GM2A		SBK3
SLC35D2		TSPY4
COL14A1		ELOA3D
KHDRBS3		TEN1-CDK3
ARNTL2		LOC101060524
ZNF330		FOXD4L6
ENTPD7		POTEJ
MRPS30		NBPF20
GYPC		PPIAL4C
NR3C2		TBC1D3P1-DHX40P1
TCN1		LOC101929380
C1orf35		LIMS3-LOC440895
RP1L1		SPATA31A3
ZBTB14		ZBTB8B
ADH1A		ZNF559-ZNF177
ANGPTL7		ZNF814
C1QTNF8		LOC101060696
TTLL7		GIMAP1-GIMAP5
VLDLR		SEC1P
FOXRED1		LINC01602
ATXN10		IPO11-LRRC70
KDM1B		HOXA10-HOXA9
PPCS		LOC101929235
ALDH7A1		GOLGA8O
SMO		LOC101060521
CHP1		NT5C1B-RDH14
HRAS		TMEM256-PLSCR3
STAM2		ARL17B
ANKRD13B		INS-IGF2
CER1		LOC102724984
ZNF280B		KRTAP4-7
ATP6V0D1		LOC729603
GFOD2		LOC100996763
TAX1BP3		FANCD2P2
SNAPC4		TRIM43B
UNC5C		STX16-NPEPL1
TTC14		RBM14-RBM4
VDR		INO80B-WBP1
MLX		NME1-NME2
BEST3		NBPF10
TM7SF2		EIF3CL
RPL21		LINC00092
ARHGEF4		P2RX5-TAX1BP3
DHX29		ISY1-RAB43
POLR3E		SLC39A12-AS1
SLC9A8		ARHGEF33
INF2		C1QTNF3-AMACR
WNT8B		UBE2F-SCLY
CBARP		MAGEA10-MAGEA5
TGFB3		LOC653080
BCAS2		SPDYE6
RBBP6		STAG3L5P-PVRIG2P-PILRB
TTPAL		PSG10P
RSPH14		LOC101929540
ASS1		LOC728026
PSAPL1		TOMM6
ASF1B		CASTOR2
ASXL3		TP53TG3C
SLC6A5		CFC1B
ARSJ		HNRNPUL2-BSCL2
HAPLN3		TRIM49D2
FAM169B		LOC101060405
BHLHA15		CD24
FGL1		KCNJ18
BYSL		GOLGA6L3
HOXC9		TPI1P3
GP5		AGAP7P
C16orf86		ATP5J2-PTCD1
GRAMD4		SLC6A10PB
VN1R1		NPPA-AS1
B4GALNT1		GOLGA8M
ATP11A		LOC100289561
CRY1		GOLGA8DP
ZNF667		DCAF13P3
PUS1		FOXD4L5
ARHGAP29		PYURF
AR		WASH7P
UHRF1BP1L		LOC101929894
GIMAP8		SENP3-EIF4A1
BRSK1		GUSBP3
MPIG6B		LOC100287896
ZMYND15		ALOX15P1
XPA		TM4SF19-TCTEX1D2
ELMOD1		NUTM2D
TOGARAM1		OR1D4
TLR8		ANP32AP1
GMPR2		PGAM1P5
PRLH		PI4KAP1
ZNF449		SPDYE11
THAP6		SLFN12L
NIPSNAP2		SPDYE18
ATP6V1F		PGM5P4
ASB13		GOLGA8T
BAHD1		LOC727896
ARNT		POTEB
STAC2		LINC01663
AMELX		LOC101928208
CCDC189		LOC100996747
ARR3		FAM86HP
SNX29		APOC4-APOC2
NUGGC		INMT-MINDY4
ASB14		DHRS4L1
ZMYM3		LOC101929927
NXPE1		NDUFAF4P1
CWF19L1		FRG1CP
ZNF827		SAA2-SAA4
RDH12		NPIPA5
FHOD3		ULK4P2
CDH6		POTEI
PRCC		RHOXF2B
CDC14A		GPR75-ASB3
UROC1		LOC100996337
SELENOS		FAM156B
ANKRD65		TBC1D3D
PHF13		MAGED4
CEBPB		GOLGA6L19
SMC1A		PHOSPHO2-KLHL23
ACP5		CCR2
ADAMTS10		FAM74A6
MCM5		FAM86DP
CSF2RB		HNRNPA1P10
MAL		GSTTP2
WFDC10B		ZNRF2P2
AMZ1		ZNF625-ZNF20
TM6SF2		HIST2H2AA4
CCDC134		LOC101926889
PLPPR1		XAGE1B
LIN28B		SLC35E2B
ARSA		URGCP-MRPS24
PODNL1		PIR-FIGF
BAK1		LINC01549
RNPEP		FCGR1CP
ZNF280D		PRAMEF22
ING3		ZNF729
WAPL		NPY4R2
SLC8A1		HSFX1
MMP28		APOBEC3A_B
ODAD1		GOLGA6C
AMBN		CCDC180
PAX7		CYP3A7-CYP3A51P
PHLDB3		FAM72A
RBAK		SLX1B-SULT1A4
ZFP36L2		SPDYE8P
CAP1		LOC101060596
TPP2		CTAGE8
TREML2		AQP12B
CLIP2		ZDHHC11B
CASP2		MIR1244-3
CCDC7		DBET
TSC22D3		LOC100996716
PLCH2		LOC100996724
WASF1		FAM86FP
ANKRD42		SLMO2-ATP5E
ARID5A		LOC100996717
ZBTB18		NPIPA7
ADGRG6		GOLGA8S
TPH2		ARPC4-TTLL3
RAB11FIP2		SMG1P3
TGFB2		MEF2B
AK4		LOC100996335
P4HB		LOC101060604
TXNDC16		LOC100996415
PCDHGA6		ANKRD33B
TGM1		TVP23A
MYF5		GOLGA8J
PAGR1		LOC100996401
MYRF		MIR1244-1
TM2D2		LOC100996643
CD320		PTGES3L-AARSD1
RUVBL2		C7orf55-LUC7L2
KCNE4		LOC100996750
PSD2		DLGAP1-AS1
UBE2J2		SFTPA1
MYL6B		NUTM2A
CEP164		HNRNPCL4
BET1L		LOC100996792
ITPR2		MBD3L3
ADAMTS19		LOC100996413
BCL3		LOC101060442
ENAM		LOC100996709
CNIH1		NCF1C
A4GALT		SERPINE3
TEX14		OPN1MW3
TRABD2B		XAGE1E
CCL20		RGPD8
TCF7		LOC100996517
COQ4		LOC646670
C21orf91		SRGAP2D
RAB5A		DRGX
TYMP		LOC652276
ARHGEF39		POU5F1P4
WASHC2C		CTAGE11P
PCDH7		ZNF192P1
PIGK		GOLGA8K
IKZF4		FRG2EP
DUXA		LOC554223
TMEM211		LOC647859
IDH3A		LOC646762
MAGEF1		PRAMEF34P
PTPRM		LOC646652
VN1R2		EMBP1
EEF1A1		FAM86C2P
CSNK2A2		AQP7P1
SESTD1		LOC645202
TRAPPC13		OR9G9
ADAMDEC1		SRGAP2B
FDXACB1		PRAMEF19
BMF		TSSC2
C11orf58		CES5AP1
AKAP8L		CCDC196
ZNF423		ACTR3BP5
BCL2L13		SPATA31A1
TFDP2		NPIPB13
C2CD6		FLJ42393
ZNF576		CHEK2P2
TBC1D25		CNTNAP3P2
TJAP1		ACOXL-AS1
ERCC5		LHFPL3
CLDN11		LOC646214
ATP2A1		REP15
HDAC1		RESP18
C20orf85		C2orf81
BMP6		LOC644936
RFPL3		KIR2DL5B
KIF5B		GS1-124K5.11
H4C2		PRR5-ARHGAP8
PRR5L		RPS18P9
DENND4C		USP17L4
TUSC3		C1QL3
EGFL8		ANKRD20A5P
LPAR2		TPTE2P2
EIF2AK4		GOLGA6L4
LGALS3BP		ZNF790
C1orf162		MIGA1
TAFAZZIN		LOC442028
ACSS2		URAD
ANKHD1		MXRA7
ESPNL		CCNI2
BCL2L10		LINGO3
TOR2A		LOC645752
H3C2		ZNF733P
BUB1		CXADRP2
SPNS3		LOC100996911
CCR5		CTSL3P
BLOC1S2		ATP13A5
PPM1J		RAET1K
AP5M1		THEMIS
BCL9		YY1P2
TRIM6		LCN9
SLC6A13		DNAJC25-GNG10
CDH19		YWHAEP1
ANKFY1		LRIT2
ARL16		TMPRSS11A
APPL2		MINOS1
DTWD1		PRAMEF36P
ATP13A2		GOLGA6L10
HYAL1		ACTG1P4
HDGFL2		PRSS57
SP9		MOGAT3
TXK		KRT16P3
UPF1		SPIN2B
MCTP1		HOXB-AS3
SPRYD4		SPATA41
HAUS7		USP17L3
PATE2		LOC642852
KLF15		SH2D7
ZNF518B		ACTG1P20
FIBP		PRAMEF26
CINP		IGFL1
USP20		OR8U8
CLTA		FAM92A1P2
POLR2F		PABPC1L2B
CACNA1F		MCCD1
C10orf55		ZNF880
BIRC3		SLC25A53
ALOX15		HSD17B13
ASB7		SLC16A12
BNC2		SKA2
ADORA1		RBM12B
AGBL5		CTAGE9
ARID4A		ZNF710
BTAF1		TMEM189
SDC2		OR51A4
VWA2		CTRB2
TRIM54		SUZ12P1
FAM170A		ZNF704
RTN4RL2		PPP1R3G
PI4KB		KCTD4
ZNF77		POTEM
PEDS1		CERKL
WDR91		FABP12
SERPINB9		LRRC24
NPHP1		LRRC37A2
CENPS		MROH7
PPARGC1A		PPIAL4D
B3GALT6		LINC02072
RSPO3		CCDC154
CDRT15L2		C1QTNF9
ZNF175		PA2G4P4
REP15		KRTAP10-5
CD5L		SNHG28
OGFOD2		CCDC144CP
ZFR2		GUSBP2
BHMT2		PGA4
GLIPR2		FABP9
YAE1		ZNF81
MOB1A		RGPD1
CRB3		SVBP
CCDC174		SULT1C3
MBD5		OR4N5
SFMBT2		MIR205HG
DUSP13		LINC01446
ITM2B		SPDYE10P
SWSAP1		LRRC75B
CCNB2		OR8U9
FIP1L1		CRSP8P
C11orf65		FAM228B
PRKACA		GOLGA6L17P
ERGIC2		ANKRD18DP
ASL		HNRNPCL3
CACNA1E		UGT2A2
KLHL20		SLC6A17
ZNF836		ALG1L2
REPS1		GOLGA2P7
POMK		H1FNT
ZNF662		PLEKHM1P1
PAH		AGAP9
AUH		BMP8A
PPDPFL		GVINP1
CEP350		OR6S1
DCX		FAM86EP
REPIN1		MAST4
TPD52L2		POTED
SYMPK		OR2M7
FHIP1A		LOC644762
TRMU		LOC441081
ALKBH4		ACOT1
ZNF426		SERTM1
WIPF1		IL17REL
NDUFA2		GSTM2P1
CFAP157		SEPT14
MAN2B2		ETV3L
C6orf132		SMG1P1
ARV1		GRXCR2
TGM5		GBP7
AIMP2		TMPRSS9
NEK10		MIA3
KCNH2		CDRT1
OPN1LW		UQCRHL
