# Supplementary material for: Systematic Comparison of CRISPR and shRNA Screens to Identify Essential Genes Using a Graph-Based Unsupervised Learning Model
Source: Cells. 2024 Oct 4;13(19):1653. doi: 10.3390/cells13191653 (PMC11475473; doi:10.3390/cells13191653)
Supplement: Supplementary file 1 [file cells-13-01653-s001.zip › Supplementary Table S4.xlsx]

## Sheet: Sheet1
Cell Line	Tissue Type 1	Tissue Type 2
ACH-001001	Bone Cancer	BONE
ACH-000391	Bone Cancer	BONE
ACH-000041	Bone Cancer	BONE
ACH-000410	Bone Cancer	BONE
ACH-000087	Bone Cancer	BONE
ACH-001192	Bone Cancer	BONE
ACH-000364	Bone Cancer	BONE
ACH-000248	Breast Cancer	BREAST
ACH-000288	Breast Cancer	BREAST
ACH-000212	Breast Cancer	BREAST
ACH-000856	Breast Cancer	BREAST
ACH-000783	Breast Cancer	BREAST
ACH-000258	Breast Cancer	BREAST
ACH-000330	Breast Cancer	BREAST
ACH-000374	Breast Cancer	BREAST
ACH-000111	Breast Cancer	BREAST
ACH-000699	Breast Cancer	BREAST
ACH-000277	Breast Cancer	BREAST
ACH-000352	Breast Cancer	BREAST
ACH-000624	Breast Cancer	BREAST
ACH-000223	Breast Cancer	BREAST
ACH-000859	Breast Cancer	BREAST
ACH-000725	Breast Cancer	BREAST
ACH-000276	Breast Cancer	BREAST
ACH-000668	Breast Cancer	BREAST
ACH-000148	Breast Cancer	BREAST
ACH-000711	Breast Cancer	BREAST
ACH-000028	Breast Cancer	BREAST
ACH-000019	Breast Cancer	BREAST
ACH-000621	Breast Cancer	BREAST
ACH-000768	Breast Cancer	BREAST
ACH-000934	Breast Cancer	BREAST
ACH-000876	Breast Cancer	BREAST
ACH-000573	Breast Cancer	BREAST
ACH-000910	Breast Cancer	BREAST
ACH-000849	Breast Cancer	BREAST
ACH-001819	Breast Cancer	BREAST
ACH-000017	Breast Cancer	BREAST
ACH-001389	Breast Cancer	BREAST
ACH-001390	Breast Cancer	BREAST
ACH-001391	Breast Cancer	BREAST
ACH-001394	Breast Cancer	BREAST
ACH-001396	Breast Cancer	BREAST
ACH-000147	Breast Cancer	BREAST
ACH-000554	Breast Cancer	BREAST
ACH-000097	Breast Cancer	BREAST
ACH-000055	Brain Cancer	CENTRAL NERVOUS SYSTEM
ACH-000095	Brain Cancer	CENTRAL NERVOUS SYSTEM
ACH-001053	Brain Cancer	CENTRAL NERVOUS SYSTEM
ACH-001054	Brain Cancer	CENTRAL NERVOUS SYSTEM
ACH-000819	Brain Cancer	CENTRAL NERVOUS SYSTEM
ACH-000152	Brain Cancer	CENTRAL NERVOUS SYSTEM
ACH-000040	Brain Cancer	CENTRAL NERVOUS SYSTEM
ACH-000556	Cervical Cancer	CERVIX
ACH-000864	Endometrial/Uterine Cancer	ENDOMETRIUM
ACH-000978	Endometrial/Uterine Cancer	ENDOMETRIUM
ACH-000913	Endometrial/Uterine Cancer	ENDOMETRIUM
ACH-000996	Endometrial/Uterine Cancer	ENDOMETRIUM
ACH-000831	Endometrial/Uterine Cancer	ENDOMETRIUM
ACH-000994	Endometrial/Uterine Cancer	ENDOMETRIUM
ACH-000192	Endometrial/Uterine Cancer	ENDOMETRIUM
ACH-000965	Endometrial/Uterine Cancer	ENDOMETRIUM
ACH-000407	Endometrial/Uterine Cancer	ENDOMETRIUM
ACH-000004	Leukemia	HAEMATOPOIETIC AND LYMPHOID TISSUE
ACH-000953	Leukemia	HAEMATOPOIETIC AND LYMPHOID TISSUE
ACH-000406	Leukemia	HAEMATOPOIETIC AND LYMPHOID TISSUE
ACH-000697	Lymphoma	HAEMATOPOIETIC AND LYMPHOID TISSUE
ACH-000206	Lymphoma	HAEMATOPOIETIC AND LYMPHOID TISSUE
ACH-000334	Lymphoma	HAEMATOPOIETIC AND LYMPHOID TISSUE
ACH-000315	Lymphoma	HAEMATOPOIETIC AND LYMPHOID TISSUE
ACH-000271	Lymphoma	HAEMATOPOIETIC AND LYMPHOID TISSUE
ACH-000365	Lymphoma	HAEMATOPOIETIC AND LYMPHOID TISSUE
ACH-000838	Myeloma	HAEMATOPOIETIC AND LYMPHOID TISSUE
ACH-000512	Myeloma	HAEMATOPOIETIC AND LYMPHOID TISSUE
ACH-000889	Myeloma	HAEMATOPOIETIC AND LYMPHOID TISSUE
ACH-000436	Myeloma	HAEMATOPOIETIC AND LYMPHOID TISSUE
ACH-000411	Kidney Cancer	KIDNEY
ACH-000792	Kidney Cancer	KIDNEY
ACH-000234	Kidney Cancer	KIDNEY
ACH-000684	Kidney Cancer	KIDNEY
ACH-000709	Kidney Cancer	KIDNEY
ACH-000159	Kidney Cancer	KIDNEY
ACH-000907	Kidney Cancer	KIDNEY
ACH-000459	Kidney Cancer	KIDNEY
ACH-000317	Kidney Cancer	KIDNEY
ACH-000495	Kidney Cancer	KIDNEY
ACH-000957	Colon/Colorectal Cancer	LARGE INTESTINE
ACH-000651	Colon/Colorectal Cancer	LARGE INTESTINE
ACH-000421	Colon/Colorectal Cancer	LARGE INTESTINE
ACH-000475	Liver Cancer	LIVER
ACH-000620	Liver Cancer	LIVER
ACH-000734	Liver Cancer	LIVER
ACH-001318	Liver Cancer	LIVER
ACH-000361	Liver Cancer	LIVER
ACH-000757	Lung Cancer	LUNG
ACH-000528	Lung Cancer	LUNG
ACH-000826	Lung Cancer	LUNG
ACH-000264	Lung Cancer	LUNG
ACH-000867	Lung Cancer	LUNG
ACH-001041	Lung Cancer	LUNG
ACH-000161	Lung Cancer	LUNG
ACH-000257	Lung Cancer	LUNG
ACH-000698	Lung Cancer	LUNG
ACH-000563	Lung Cancer	LUNG
ACH-000706	Lung Cancer	LUNG
ACH-000585	Lung Cancer	LUNG
ACH-000901	Lung Cancer	LUNG
ACH-000878	Lung Cancer	LUNG
ACH-000143	Lung Cancer	LUNG
ACH-000975	Lung Cancer	LUNG
ACH-000840	Lung Cancer	LUNG
ACH-000339	Lung Cancer	LUNG
ACH-000872	Lung Cancer	LUNG
ACH-000454	Lung Cancer	LUNG
ACH-000861	Lung Cancer	LUNG
ACH-000858	Lung Cancer	LUNG
ACH-000627	Lung Cancer	LUNG
ACH-000596	Lung Cancer	LUNG
ACH-000176	Lung Cancer	LUNG
ACH-000438	Lung Cancer	LUNG
ACH-000444	Lung Cancer	LUNG
ACH-000390	Lung Cancer	LUNG
ACH-000787	Lung Cancer	LUNG
ACH-000851	Lung Cancer	LUNG
ACH-000866	Lung Cancer	LUNG
ACH-000980	Lung Cancer	LUNG
ACH-000921	Lung Cancer	LUNG
ACH-000666	Lung Cancer	LUNG
ACH-000845	Lung Cancer	LUNG
ACH-000869	Lung Cancer	LUNG
ACH-000015	Lung Cancer	LUNG
ACH-000766	Lung Cancer	LUNG
ACH-000448	Lung Cancer	LUNG
ACH-000021	Lung Cancer	LUNG
ACH-000431	Lung Cancer	LUNG
ACH-000747	Lung Cancer	LUNG
ACH-000434	Lung Cancer	LUNG
ACH-000414	Lung Cancer	LUNG
ACH-000886	Lung Cancer	LUNG
ACH-000781	Lung Cancer	LUNG
ACH-000521	Lung Cancer	LUNG
ACH-000841	Lung Cancer	LUNG
ACH-000290	Lung Cancer	LUNG
ACH-000929	Lung Cancer	LUNG
ACH-000639	Lung Cancer	LUNG
ACH-000785	Lung Cancer	LUNG
ACH-000481	Lung Cancer	LUNG
ACH-000912	Lung Cancer	LUNG
ACH-000718	Lung Cancer	LUNG
ACH-000700	Lung Cancer	LUNG
ACH-000251	Lung Cancer	LUNG
ACH-001075	Lung Cancer	LUNG
ACH-000337	Lung Cancer	LUNG
ACH-000837	Lung Cancer	LUNG
ACH-000860	Lung Cancer	LUNG
ACH-000463	Lung Cancer	LUNG
ACH-000395	Lung Cancer	LUNG
ACH-000343	Lung Cancer	LUNG
ACH-000767	Lung Cancer	LUNG
ACH-000378	Lung Cancer	LUNG
ACH-000945	Lung Cancer	LUNG
ACH-000775	Lung Cancer	LUNG
ACH-000292	Lung Cancer	LUNG
ACH-000030	Lung Cancer	LUNG
ACH-000774	Lung Cancer	LUNG
ACH-000261	Lung Cancer	LUNG
ACH-000790	Lung Cancer	LUNG
ACH-000665	Lung Cancer	LUNG
ACH-000890	Lung Cancer	LUNG
ACH-000677	Lung Cancer	LUNG
ACH-000717	Esophageal Cancer	OESOPHAGUS
ACH-000305	Esophageal Cancer	OESOPHAGUS
ACH-000823	Esophageal Cancer	OESOPHAGUS
ACH-000693	Esophageal Cancer	OESOPHAGUS
ACH-000637	Esophageal Cancer	OESOPHAGUS
ACH-000784	Esophageal Cancer	OESOPHAGUS
ACH-000488	Esophageal Cancer	OESOPHAGUS
ACH-000647	Esophageal Cancer	OESOPHAGUS
ACH-000917	Esophageal Cancer	OESOPHAGUS
ACH-000605	Esophageal Cancer	OESOPHAGUS
ACH-000452	Esophageal Cancer	OESOPHAGUS
ACH-000906	Ovarian Cancer	OVARY
ACH-000132	Ovarian Cancer	OVARY
ACH-000962	Ovarian Cancer	OVARY
ACH-000663	Ovarian Cancer	OVARY
ACH-000460	Ovarian Cancer	OVARY
ACH-000118	Pancreatic Cancer	PANCREAS
ACH-000977	Prostate Cancer	PROSTATE
ACH-000219	Skin Cancer	SKIN
ACH-000458	Skin Cancer	SKIN
ACH-000805	Skin Cancer	SKIN
ACH-000401	Skin Cancer	SKIN
ACH-000014	Skin Cancer	SKIN
ACH-000322	Skin Cancer	SKIN
ACH-000882	Skin Cancer	SKIN
ACH-000915	Skin Cancer	SKIN
ACH-000404	Skin Cancer	SKIN
ACH-000884	Skin Cancer	SKIN
ACH-000450	Skin Cancer	SKIN
ACH-000881	Skin Cancer	SKIN
ACH-000614	Skin Cancer	SKIN
ACH-000441	Skin Cancer	SKIN
ACH-001190	Skin Cancer	SKIN
ACH-000579	Skin Cancer	SKIN
ACH-000304	Skin Cancer	SKIN
ACH-000661	Skin Cancer	SKIN
ACH-001239	Skin Cancer	SKIN
ACH-000827	Skin Cancer	SKIN
ACH-000899	Skin Cancer	SKIN
ACH-000765	Skin Cancer	SKIN
ACH-000375	Kidney Cancer	SOFT TISSUE
ACH-000160	Rhabdoid	SOFT TISSUE
ACH-001020	Rhabdoid	SOFT TISSUE
ACH-000096	Rhabdoid	SOFT TISSUE
ACH-001099	Rhabdoid	SOFT TISSUE
ACH-000533	Rhabdoid	SOFT TISSUE
ACH-000172	Rhabdoid	SOFT TISSUE
ACH-001211	Rhabdoid	SOFT TISSUE
ACH-000597	Rhabdoid	SOFT TISSUE
ACH-001050	Sarcoma	SOFT TISSUE
ACH-000054	Sarcoma	SOFT TISSUE
ACH-001096	Sarcoma	SOFT TISSUE
ACH-000169	Sarcoma	SOFT TISSUE
ACH-000833	Sarcoma	SOFT TISSUE
ACH-001196	Sarcoma	SOFT TISSUE
ACH-000948	Gastric Cancer	STOMACH
ACH-000633	Gastric Cancer	STOMACH
ACH-000746	Gastric Cancer	STOMACH
ACH-000485	Gastric Cancer	STOMACH
ACH-000847	Gastric Cancer	STOMACH
ACH-000919	Gastric Cancer	STOMACH
ACH-000793	Gastric Cancer	STOMACH
ACH-000507	Gastric Cancer	STOMACH
ACH-000356	Gastric Cancer	STOMACH
ACH-000911	Gastric Cancer	STOMACH
ACH-000466	Gastric Cancer	STOMACH
ACH-000303	Gastric Cancer	STOMACH
ACH-000736	Gastric Cancer	STOMACH
ACH-000898	Gastric Cancer	STOMACH
ACH-000548	Head and Neck Cancer	UPPER AERODIGESTIVE TRACT
ACH-000794	Head and Neck Cancer	UPPER AERODIGESTIVE TRACT
ACH-000771	Head and Neck Cancer	UPPER AERODIGESTIVE TRACT
ACH-000415	Head and Neck Cancer	UPPER AERODIGESTIVE TRACT
ACH-000832	Head and Neck Cancer	UPPER AERODIGESTIVE TRACT
ACH-000518	Head and Neck Cancer	UPPER AERODIGESTIVE TRACT
ACH-000846	Head and Neck Cancer	UPPER AERODIGESTIVE TRACT
ACH-000472	Head and Neck Cancer	UPPER AERODIGESTIVE TRACT
ACH-000778	Head and Neck Cancer	UPPER AERODIGESTIVE TRACT
ACH-000606	Head and Neck Cancer	UPPER AERODIGESTIVE TRACT
ACH-000735	Head and Neck Cancer	UPPER AERODIGESTIVE TRACT
ACH-000238	Head and Neck Cancer	UPPER AERODIGESTIVE TRACT
ACH-000549	Head and Neck Cancer	UPPER AERODIGESTIVE TRACT
ACH-000762	Head and Neck Cancer	UPPER AERODIGESTIVE TRACT
ACH-000630	Head and Neck Cancer	UPPER AERODIGESTIVE TRACT
